# Supplementary material for: Genetic Mechanism That Defines the Characteristic Neurogenesis Patterns in the Neural Plate Using Hes/her Genes During Early Vertebrate Development
Source: Genesis. 2025 Jun 2;63(3):e70015. doi: 10.1002/dvg.70015 (PMC12127900; doi:10.1002/dvg.70015)
Supplement: Supplementary file 3 — Table S1. [file DVG-63-e70015-s002.xlsx]

## Sheet: Table S1_HMA
Table S1 . Oligonucleotides used for heteroduplex assays.
Target gene	Sequence (5' -> 3')
	Sense	Antisense
her3	GACATGCTAATGGAGCTTTCC	TTAACGTTTTGGGGTTTTGC
her5	CTGGAAGGAGGGAATACACAAAATG	TAACGGGCTTTAAATGCAGGATAAC
her6	ACGGCTTCGGAACACAGAAA	GACTCAGTCGGACTTTCGGT
her11	AAAATTGGTTAAGGCCGGGC	ACGGACAGGTAGGCTACTCA
